# Supplementary material for: Fabrication of High-Performance Colorimetric Membrane by Incorporation of Polydiacetylene into Polyarylene Ether Nitriles Electrospinning Nanofibrous Membranes
Source: Nanomaterials (Basel). 2022 Dec 8;12(24):4379. doi: 10.3390/nano12244379 (PMC9785282; doi:10.3390/nano12244379)
Supplement: Supplementary file 1 [file nanomaterials-12-04379-s001.zip]

Archive with 1 entries (1 files):
- nanomaterials-2031897-supplementary.pdf
